# Supplementary material for: Phenotypic and Metabolic Variations in High-Risk Clones of Multidrug-Resistant Pseudomonas aeruginosa
Source: Microorganisms. 2026 Mar 20;14(3):699. doi: 10.3390/microorganisms14030699 (PMC13029478; doi:10.3390/microorganisms14030699)
Supplement: Supplementary file 1 [file microorganisms-14-00699-s001.zip]

Archive with 1 entries (1 files):
- microorganisms-4174199-supplementary.xlsx
